# Supplementary material for: Habits and Persistent Food Restriction in Patients with Anorexia Nervosa: A Scoping Review
Source: Behav Sci (Basel). 2023 Oct 25;13(11):883. doi: 10.3390/bs13110883 (PMC10669471; doi:10.3390/bs13110883)
Supplement: Supplementary file 1 [file behavsci-13-00883-s001.zip]

Archive with 3 entries (3 files):
- behavsci-2623570-supplementary/Supplementary S1.pdf
- behavsci-2623570-supplementary/Supplementary S2.pdf
- behavsci-2623570-supplementary/Supplementary S3.pdf
